# Supplementary material for: Synthesis of descriptive sensory attributes and hedonic rankings of dried persimmon (Diospyros kaki sp.)
Source: Food Sci Nutr. 2017 Nov 9;6(1):124–36. doi: 10.1002/fsn3.537 (PMC5778222; doi:10.1002/fsn3.537)
Supplement: Supplementary file 6 [file FSN3-6-124-s006.xls]

## Sheet: Table S1
Cultivar	NCGR Accession Number or Commercial Source County
[unnamed]	DDIO 113
Akoumanzaki	DDIO 208
Brazzale	DDIO 209
Chienting	DDIO 043
Chocolate	Tulare
Emon	DDIO 147
F-444	DDIO 214
Fennio	DDIO 216
Fujiwaragosho	DDIO 050
Fuyu	DDIO 036
Fuyu	Sonoma
Fuyu	Sutter
Fuyu Imoto	Tulare
Fuyu Jiro	Tulare
Giant Fuyu	Tulare
Gofu	DDIO 134
Great Wall	DDIO 195
Hachiya	Tulare
Hanagosho	DDIO 125
Ichidagaki	DDIO 152
Ichikeijiko	DDIO 046
Izu	DDIO 037
Izu	Tulare
Jiro	DDIO 034
Korean	DDIO 186
Lampadina	DDIO 222
Lycopersicon	DDIO 223
Maekawa Jiro	DDIO 032
Mandarino	DDIO 224
Maru	Tulare
Mishirasu	DDIO 241
Moro	DDIO 227
Muraya	DDIO 140
Nishimura Wase	Tulare
Okugosho	DDIO 129
Sangokuichi	DDIO 142
Suruga	DDIO 031
Syouro	DDIO 144
Tamkam	DDIO 199
Tishihtzu	DDIO 118
Vainiglia	DDIO 230
Yeddo	DDIO 121
Yotsumizo	DDIO 048
