# Supplementary material for: Synthesis of descriptive sensory attributes and hedonic rankings of dried persimmon (Diospyros kaki sp.)
Source: Food Sci Nutr. 2017 Nov 9;6(1):124–36. doi: 10.1002/fsn3.537 (PMC5778222; doi:10.1002/fsn3.537)
Supplement: Supplementary file 7 [file FSN3-6-124-s007.xlsx]

## Sheet: Table S2
Attribute	Location on 15 cm Unstructured Line Scale [When Applicable], Standard, Description of Standard	Brand/Manufacturer [When Applicable]
Texture Attributes
Chewiness	0.0 white bread fresh, center cut, inch cube	Wonder/Flowers Foods (Thomasville, GA)
	7.5 licorice candy 1 piece	Red Vines/American Licorice Company (La Porte, IN)
	15.0 chewy chocolate candy midget size, 1 piece	Tootsie Rolls/Tootsie Roll Industries (Chicago, IL)
Crispness	2.0 granola bar ¼ bar	Quaker Chewy Chocolate Chip/PepsiCo (Chicago, IL)
	7.0 oat cereal 1 oz.	Cheerios/General Mills (Minneapolis, MN)
	15.0 Melba toast 1 cracker	Old London/B&G Foods, Inc. (Parsippany, NJ)
Fibrousness	0.0 banana ripe, fresh, inch slice	-
	7.5 pineapple ripe, fresh, tissue adjacent to skin, inch cube	-
	15.0 artichoke leaf removed from canned artichoke hearts, 3 leaves	Trader Joe’s (Monrovia, CA)
Hardness	1.0 cream cheese regular, inch cube	Philadelphia/The Kraft Heinz Company (Chicago, IL)
	7.0 hot dog microwave heated for 30 sec., inch slice	Oscar Mayer Classic Wieners/The Kraft Heinz Company (Chicago, IL)
	14.5 hard candy 2 pieces, one color	LifeSavers/Mars, Inc. (Chicago, IL)
Moistness	0.0 unsalted cracker 1 cracker	Nabisco Premium/Mondelēz Intl. (Deerfield, IL)
	15.0 apple Red Delicious, uncooked, freshly sliced, inch slice	-
Roughness	0.0 gelatin dessert 2 tsp.	Snack Pack Juicy Gels/ConAgra Foods (Omaha, NE)
	8.0 potato chips 2 pieces	Pringles/Kellogg Company (Battle Creek, MI)
	15.0 rye wafer ½ wafer	Wasa/Wasa North America LLC (Northbrook, IL)
Tooth Packing	0.0 mini clams 3 pieces	Chicken of the Sea/Thai Union Group (Samutsakorn, Thailand)
	7.5 Graham cracker inch square	Nabisco Honey Maid/Mondelēz Intl. (Deerfield, IL)
	15.0 chewy fruit candy 1 piece	Jujyfruits/Ferrara Candy Company (Oakbrook Terrace, IL)
Toughness of Skin	1.0 dates fancy grade, 2 pieces	Medjool/Trader Joe’s (Monrovia, CA)
	15.0 summer sausage casing intact, ¼ inch slice	Hillshire Farm/Tyson Foods, Inc. (Springdale, AR)
Aroma/Flavor Attributes
Apple (Applesauce)	packaged applesauce	Mott’s LLP (Plano, TX)
Artificial Banana	banana baby food + 1 drop imitation banana extract	Gerber (Fremont, MI); McCormick (Hunt Valley, MD)
Berry	defrosted frozen berry medley (strawberry, raspberry, blueberry, blackberry), muddled + 1 drop imitation strawberry extract & 1 drop raspberry extract WONF	Sunny Select (Lathrop, CA)
		McCormick (Hunt Valley, MD)
Chlorine	5 drops chlorine bleach on cotton ball	Clorox (Fairfield, CA)
Chocolate	unsweetened baking chocolate bar	Baker’s/The Kraft Heinz Company (Chicago, IL)
Coconut	sweetened flaked coconut	Sunny Select (Lathrop, CA)
Cucumber	fresh, muddled cucumber	-
Earthy	fresh soil from outside	acquired on site
Floral/Citrus	rose petals (acquired locally) + 1 drop pure orange extract & 1 drop pure lemon extract	McCormick (Hunt Valley, MD)
Grassy	freshly cut grass from outside	acquired on site
Honey	100% pure honey	Sunny Select (Lathrop, CA)
Melon	fresh, muddled cantaloupe & honeydew w/o skin	-
Minty	5 drops pure peppermint extract on a cotton ball	McCormick (Hunt Valley, MD)
Nutty	chopped nuts (pecan, almond, walnut)	Fisher/John B. Sanfilippo & Son, Inc (Elgin, IL)
Spicy	ground cinnamon, nutmeg allspice, black pepper & cloves	McCormick (Hunt Valley, MD)
Squash	butternut squash baby food	Gerber (Fremont, MI)
Stone Fruit/Peach	canned stonefruit and fresh plums (locally sourced), muddled	Del Monte (San Francisco, CA)
Toffee	butterscotch chips	Nestle (Solon, OH)
Vegetal/ Green	defrosted frozen peas & green beans, muddled	Sunny Select (Lathrop, CA)
Vinegar	5 drops of white distilled vinegar on a cotton ball	Sunny Select ( Lathrop, CA)
Woody	pencil shavings	acquired on site
Taste Attributes
Astringent	1.0 alum 0.25%	McCormick (Hunt Valley, MD)
	5.7 alum 0.50%
	10.4 alum 0.75%
	15.0 alum 1.00%
Bitter	1.0 quinine 0.075 mM	Sigma-Aldrich (St. Louis, MO)
	5.7 quinine 0.150 mM
	10.4 quinine 0.225 mM
	15.0 quinine 0.300 mM
Flavor Intensity	N/A	-
Salty	1.0 sodium chloride 0.1875%	Sunny Select (Lathrop, CA)
	5.7 sodium chloride 0.3750%
	10.4 sodium chloride 0.5625%
	15.0 sodium chloride 0.7500%
Sour	1.0 citric acid 0.125%	Nuts.com
	5.7 citric acid 0.250%
	10.4 citric acid 0.375%
	15.0 citric acid 0.500%
Sweet	1.0 sucrose 2.5%	C&H (Crockett, CA)
	5.7 sucrose 5.0%
	10.4 sucrose 7.5%
	15.0 sucrose 10.0%
