# Supplementary material for: Synthesis of descriptive sensory attributes and hedonic rankings of dried persimmon (Diospyros kaki sp.)
Source: Food Sci Nutr. 2017 Nov 9;6(1):124–36. doi: 10.1002/fsn3.537 (PMC5778222; doi:10.1002/fsn3.537)
Supplement: Supplementary file 8 [file FSN3-6-124-s008.xlsx]

## Sheet: Table S3
Whole-Sample
Chewiness	number of chews required for a standard-sized piece before the product is swallowed
Crispness	noise and force with which the sample breaks or fractures when bitten through with the incisors
Hardness	force required to compress the sample between the incisors
Particle-Related
Fibrousness	amount of long, stringy particles between teeth during chew
Roughness	overall amount of small and large particles in the surface
Fluid-Related
Moistness	amount of wetness or oiliness (moistness if both) on surface
Residual
Tooth Packing	amount of product left on teeth after expectoration
Skin-Related
Toughness of Skin	force required to bite through the skin with the incisors
