# Supplementary material for: Synthesis of descriptive sensory attributes and hedonic rankings of dried persimmon (Diospyros kaki sp.)
Source: Food Sci Nutr. 2017 Nov 9;6(1):124–36. doi: 10.1002/fsn3.537 (PMC5778222; doi:10.1002/fsn3.537)
Supplement: Supplementary file 9 [file FSN3-6-124-s009.xls]

## Sheet: Table S4
Cluster	Average Liking (in ranks)	Strong Attributes	Weak Attributes
1	3.54		Cucumber
			Woody
			Bitter
		Sweet	Astringent
		Flavor Intensity	Earthy
		Floral Citrus	Chewiness
		Toffee	Roughness
		Stone Fruit/Peach	Crispness
			Skin Toughness
			Grassy
			Vegetal/Green
			Hardness
2	2.86	Hardness
			Sour
		Roughness
			Astringent
		Skin Toughness
			Moistness
		Chewiness
			Sweet
		Crispness
			Flavor Intensity
		Cucumber
3	2.2	Astringent
		Bitter
		Vinegar	Honey
		Sour	Banana
		Vegetal/Green	Floral/Citrus
		Grassy	Toffee
		Chlorine	Sweet
		Earthy
		Woody
